# Supplementary material for: Time Evolution of Bacterial Resistance Observed with Principal Component Analysis
Source: Antibiotics (Basel). 2025 Jul 20;14(7):729. doi: 10.3390/antibiotics14070729 (PMC12291692; doi:10.3390/antibiotics14070729)
Supplement: Supplementary file 1 [file antibiotics-14-00729-s001.zip]

Archive with 1 entries (1 files):
- antibiotics-3737716-supplementary.pdf
